# Supplementary material for: Biodegradation Potential of Polyethylene Terephthalate by the Two Insect Gut Symbionts Xanthomonas sp. HY-74 and Bacillus sp. HY-75
Source: Polymers (Basel). 2023 Aug 25;15(17):3546. doi: 10.3390/polym15173546 (PMC10489954; doi:10.3390/polym15173546)
Supplement: Supplementary file 1 [file polymers-15-03546-s001.zip]

Archive with 1 entries (1 files):
- polymers-2547808-supplementary.pdf
